# Supplementary material for: Genetic variability in the expression of the SARS-CoV-2 host cell entry factors across populations
Source: Genes Immun. Author manuscript; Available in PMC 2021 Feb 6. (PMC7484169; doi:10.1038/s41435-020-0107-7)
Supplement: 1 [file NIHMS1614330-supplement-1.xlsx]

## Sheet: Sheet1
Dataset S1.The genetic variants used to calculate the cumulative genetic expression score for ACE2 and TMPRSS2
Gene	Genetic variant	Location (GRCh37)	Normalized Effect Size	Reference Allele	Aleternative Allele
ACE2	rs142239085	X:14652351	0.4	G	A
	rs75979613	X:14760392	-0.44	C	T
	rs144734382	X:15066729	-0.3	A	G
	rs12010448	X:15200779	0.43	T	C
	rs12006793	X:15302190	-0.1	C	T
	rs432654	X:15466167	0.22	A	G
	rs62578874	X:15495759	0.32	T	C
	rs112171234	X:15550829	-0.85	T	G
	rs5935990	X:15551286	0.4	G	A
	rs6629110	X:15643279	0.25	T	C
	rs147214574	X:15650335	0.2	G	C
	rs192766593	X:15650876	-0.24	G	A
	rs5936003	X:15669259	0.2	T	C
	rs4830543	X:15675121	0.38	C	A
	rs1996225	X:15711209	0.27	C	T
	rs112504565	X:15734295	0.41	T	C
	rs12558179	X:15740240	0.15	C	T
	rs5980185	X:15795664	-0.16	C	G
	rs73202884	X:15979827	-0.14	G	A
	rs11798628	X:16020859	0.19	C	T
	rs143695310	X:16544401	0.17	T	A
TMPRSS2	rs79566442	21:42096412	-1.2	G	C
	rs6517666	21:42822036	-0.11	C	A
	rs17854725	21:42845383	0.087	A	G
	rs430915	21:42864743	-0.11	A	G
	rs2097004	21:42887554	-0.32	T	C
	rs6517673	21:42892056	-0.3	G	A
	rs713400	21:42903010	0.49	C	T
	rs2838048	21:42908010	0.3	G	A
	rs1041834	21:42920022	0.35	G	A
	rs13046709	21:42925137	-0.48	C	T
	rs77381400	21:4292582	0.58	T	C
	rs3737426	21:42934814	-0.34	G	A
	rs62219337	21:42945281	0.29	C	T
	rs79391937	21:43327450	-0.33	G	A
